# Supplementary material for: Restoration of energy homeostasis under oxidative stress: Duo synergistic AMPK pathways regulating arginine kinases
Source: PLoS Genet. 2023 Aug 3;19(8):e1010843. doi: 10.1371/journal.pgen.1010843 (PMC10427004; doi:10.1371/journal.pgen.1010843)
Supplement: S1 File — (XLSX) [file pgen.1010843.s009.xlsx]

## Sheet: Fig.1A
Paraquat treatment in larvae								Paraquat treatment in Sf9 cells
	DMSO			AICAR treatment					DMSO			AICAR treatment
0h	1.024	1.234	0.887	0.567	0.887	1.334		0h	1.54	1.645	0.98	1.21	2.535	1.9877
1h	0.224	0.147	0.558	0.568	0.6587	0.34		1h	0.15	0.279	0.5445	1.04	0.797	0.887
2h	0.587	0.334	0.125	0.67	0.91	0.817		2h	0.064	0.17	0.24	0.654	0.435	0.54
4h	0.387	0.08	0.11	0.634	0.734	0.851		4h	0.44	0.67	0.557	0.5	0.387	0.981
8h	0.661	0.38	0.18	0.187	0.54	0.321		8h	0.11	0.17	0.01	0.032	0.124	0.21
	Relative content of ATP								Relative content of ATP

## Sheet: Fig.1B
	WT	dsEGFP	dsTcAK1	dsTcAK2	dsTcAMPK α
	0.901	1.55	1.41	0.88	0.567
	1.57	1.011	0.78	1.2	1.227
	0.577	0.667	1.21	0.77	0.347
	Relative content of ATP

## Sheet: Fig.1C
	The inducted fold of ATP by paraquat
dsEGFP+paraquat	2.1	1.87	1.64
dsTcAMPKα+paraquat	7.58	8.01	6
dsTcAK1+paraquat	4.012	3.242	5.011
dsTcAK2+paraquat	5.0147	2.887	6.9921

## Sheet: Fig.1E
			Relative content of ATP in Sf9 cells
			pIZT-CK			pIZT-TcAK1			pIZT-TcAK2
		0h	88.97	89.78	97.1212	88.014	82.33	102.1	95.454	98.12	85.456
		1h	50.121	60.454	48.23	70.21	75.45	89.13	79.114	62.454	78.12
		2h	30.1214	50.144	58.454	72.12	68.121	62.3454	60.54	68.212	72.121
		4h	30.212	42.454	32.12	50.21	60.211	58.11	60.454	56.45	44.21
		8h	81.24	75.21	66.22	80.12	68.21	70.21	72.13	88.12	58.121

## Sheet: Fig. 1D
	Fold induction of ATP by paraquat
Paraquat	2.01	2.55	3.234
Paraquat+AICAR	1.17	0.897	0.781
Paraquat+AICAR+dsEGFP	0.554	0.987	2.011
Paraquat+AICAR+dsTcAK1	1.521	2.535	2.9877
Paraquat+AICAR+dsTcAK2	2.95	2.141	1.5445

## Sheet: Fig.2A 
		WT			dsEGFP			dsTcAMPKα
	Relative mRNA levels of TcAMPKα	0.879	0.7004	1	1.11	1.02	0.897	0.267	0.3477	0.5897

## Sheet: Fig.2B
		WT			dsEGFP			dsTcAMPKα
	Relative mRNA levels of TcAK1	1.11	0.979	1.334	0.887	0.973	1.011	0.687	0.777	1.01
	Relative mRNA levels of TcAK2	0.87897	0.987	1.145	0.6012	1.11	0.89	0.81	0.97	0.897

## Sheet: Fig.2C
			WT			dsEGFP			dsTcAMPKα
		Fold induction of TcAK1 mRNA levels by paraquat	7.06	9.52	6.014	5.94	8.98	7.0121	1.897	0.897	2.564
		Fold induction of TcAK2 mRNA levels by paraquat	6.545	4.5465	5.145	5.12	6.11	3.22	0.77	1.97	2.1

## Sheet: Fig.2D
				DMSO			AICAR treatment
			Fold induction of TcAK1 mRNA levels by AICAR	1.01	0.797	0.655	2.33	3	1.34
			Fold induction of TcAK2 mRNA levels by AICAR	0.88	0.654	0.8251	2.44	4.11	1.5699

## Sheet: Fig.2E
			DMSO			AICAR treatment
		Fold induction of TcAK1 mRNA levels by paraquat	9.3897	8.787	7.1212	15.12	18.2312	13.21
		Fold induction of TcAK2 mRNA levels by paraquat	4.878	3.22	5.231	10.212	11.45	13.121

[truncated: 33 more sheets: Fig.3A, Fig.3B, Fig.3E, Fig.4A, Fig.4B, Fig.4C, Fig.4E, Fig.5A, Fig.5E, Fig.5H, Fig.5I, Fig.6G, Fig.6H, Fig.6K, Fig. 7A, Fig. 7B, Fig. 7C, Fig. 7D, Fig 8A, Fig. 8B …]
